# Supplementary material for: Using noninvasive anthropometric indices to develop and validate a predictive model for metabolic syndrome in Chinese adults: a nationwide study
Source: BMC Endocr Disord. 2022 Mar 3;22:53. doi: 10.1186/s12902-022-00948-1 (PMC8895645; doi:10.1186/s12902-022-00948-1)
Supplement: Supplementary file 1 — Additional file 1. [file 12902_2022_948_MOESM1_ESM.xlsx]

## Sheet: risk calculator (logistic)
Metabolic syndrome Risk Calculator: Logistic model
Predictors	Units	Case value	Note
Age		49
Sex		0	0 for male and 1 for female
SBP	mmHg	128
DBP	mmHg	67
Height	cm	178
Weight	kg	93.5
WC	cm	110
WHtR		0.617978	Automatic calculation
BMI	kg/m^2	29.5102	Automatic calculation
PBF	%	25.8
CUN_BAE		30.6642	Automatic calculation
The predicted risk is	1.32819	0.790541	Automatic calculation
Tip: 1).Pay attention to the numerical unit when using it. 2).Family history of metabolic disorders: investigate whether the hypertension, hyperlipidemia, and diabetes are observed in immediate family members, none of them are observed as 0, and any of them are observed as 1, and so on. 3).The predictors in the blue cells are the variables of logistic regression, fill in the data in yellow cells,…
